# Supplementary material for: Kinase inhibitor library screening identifies synergistic drug combinations effective in sensitive and resistant melanoma cells
Source: J Exp Clin Cancer Res. 2019 Feb 6;38:56. doi: 10.1186/s13046-019-1038-x (PMC6364417; doi:10.1186/s13046-019-1038-x)
Supplement: Supplementary file 1 — Table S1. Kinase inhibitor library screening. A commercial kinase inhibitor library of 274 compounds was tested on 3 different BRAF mutant melanoma cell lines, A375, IGR37 and 501Mel. Each cell line was treated in its sensitive form (parental), and also as 2 resistant derivatives, which were made resistant to either Vemurafenib (XP) or Dabrafenib (GP). Drugs were added at 2 different concentrations, 1 and 10 μM, for 72 h and cell viability was assessed using the PrestoBlue Cell Viability assay. Results are depicted as % viability compared to untreated cells. Each cell line was analyzed at least in duplicate. Inhibitors that were further analyzed and characterized in more detail are marked in red. (XLSX 95 kb) [file 13046_2019_1038_MOESM1_ESM.xlsx]

## Sheet: ALL
		A375								IGR37								501Mel
		1μΜ				10μΜ				1μΜ				10μΜ				1μΜ				10μΜ
Target	Item Name	Parental	XP	GP		Parental	XP	GP		Parental	XP	GP		Parental	XP	GP		Parental	XP	GP		Parental	XP	GP
Akt	MK-2206 dihydrochloride	101.154	93.7779	96.2011		74.3577	54.1253	66.1587		103.081	94.6145	99.9534		25.5682	4.2139	15.936		98.6748	69.2288	90.6995		7.63839	1.71894	28.2574		formatting
Akt	GSK690693	101.228	96.0712	99.1201		99.1855	87.9403	92.75		104.472	93.9996	93.2234		68.7239	18.7319	65.8637		87.0309	66.4169	87.0717		43.223	17.0244	33.8637		>95%
Akt	Triciribine (Triciribine phosphate)	94.2715	94.641	99.1671		83.2013	88.0501	72.879		101.753	98.0702	104.739		89.7904	37.7957	79.8651		95.404	92.8985	100.19		92.9851	78.1628	88.2337		75-94,99%
Akt	GDC-0068	104.268	100.903	100.624		77.6604	85.515	79.9387		102.659	95.3246	96.9819		90.8362	23.8137	78.9885		103.368	85.0054	92.74		81.5533	36.9312	56.7432		50-74.99%
Akt	PHT-427	102.348	106.88	107.492		98.4452	100.177	93.4773		101.979	101.347	95.0231		110.291	79.809	98.7695		99.9304	98.6969	115.68		96.2405	85.4296	95.0389		15-49.99%
Akt	CCT128930	101.298	98.7038	97.9756		64.0401	72.4639	67.0005		101.569	101.254	97.453		81.3118	11.6021	62.2979		101.799	104.536	98.2568		36.9049	5.88514	30.3179		0-14.99%
Akt, CDK, PKA	A-674563	82.1038	54.2899	63.3942		4.64771	6.61816	2.65608		96.6594	77.9812	98.9597		1.85605	2.12675	2.75153		73.1126	56.465	64.5372		1.38805	0.506114	0.638353
Akt, S6 kinase	AT7867	97.2014	99.2762	82.7703		58.0337	63.1398	43.5698		98.1252	105.407	89.7372		84.8664	42.3033	78.8647		92.9942	81.1802	93.8386		5.36097	0.172116	20.5148
ALK	CH5424802	106.937	105.563	101.029		64.9402	75.7646	71.1681		103.946	106.446	105.172		96.1687	5.03804	10.4243		109.626	99.1738	104.805		80.1269	32.2812	72.6841
ALK	TAE684 (NVP-TAE684)	76.2763	72.8094	61.493		8.77117	13.831	8.32439		99.1842	67.7622	84.0545		4.44285	1.01049	1.69726		103.225	101.829	112.828		0.33116	-0.231012	-0.0599433
AMPK	Phenformin hydrochloride	104.68	100.455	99.6594		96.5566	103.239	99.3985		104.73	101.064	92.1891		111.824	81.9267	93.6433		100.776	106.002	102.285		101.312	86.3416	94.3091
AMPK	A-769662	104.976	104.283	101.205		97.0235	101.488	95.9863		105.862	104.481	101.324		111.273	84.7582	94.7276		99.2125	97.3533	102.391		97.1377	85.5965	87.8924
ATM	KU-55933	105.796	104.126	92.9056		89.961	92.4162	89.1248		113.756	105.17	98.2201		80.4402	34.8635	67.8084		101.249	87.6995	98.8888		90.2073	65.8519	76.5913
ATM	KU-60019	100.558	102.441	100.474		78.4393	74.4192	68.5651		98.7075	102.454	92.8517		97.6079	34.0877	72.5222		89.9838	91.4383	103.076		71.4892	36.5083	54.075
Aurora Kinase	MK-5108 (VX-689)	91.4146	99.5442	92.5971		56.1359	68.228	63.9359		98.5672	100.357	102.526		94.9374	80.0457	93.4979		94.9481	72.1465	83.4484		74.6355	51.9891	63.6493
Aurora Kinase	VX-680 (MK-0457, Tozasertib)	47.5006	56.3824	45.1434		26.2905	35.5056	30.5418		89.0052	97.5373	94.7247		63.4524	3.88442	11.638		85.4849	74.1123	85.7686		48.6955	26.7925	48.3324
Aurora Kinase	MLN8054	66.5374	75.7281	70.2314		41.6056	52.1637	45.2021		98.2406	94.1387	93.9874		64.8478	41.9851	66.6665		86.2833	74.4727	85.97		77.0047	59.4283	65.6073
Aurora Kinase	ZM-447439	76.6931	88.6624	79.4964		56.2942	65.2296	51.9689		103.695	95.9025	96.5102		54.5627	24.6828	69.7423		90.8178	90.4668	104.511		7.59368	-0.260268	2.27464
Aurora Kinase	MLN8237 (Alisertib)	43.2677	50.9564	42.6917		40.117	50.5255	41.6905		70.3032	86.1787	89.7245		54.4953	30.9536	55.9729		82.2436	67.1871	82.768		73.8922	49.011	52.7166
Aurora Kinase	Barasertib (AZD1152-HQPA)	59.4402	66.189	57.9448		58.9601	68.7701	61.1347		93.5041	98.0494	98.2537		81.5937	51.4886	91.0221		96.2731	90.3167	99.2308		92.5195	81.8238	86.2485
Aurora Kinase	SNS-314	47.654	56.7054	47.1351		46.0084	55.3327	46.9254		81.8504	88.3068	93.5766		57.6637	20.8146	58.7902		79.735	72.2594	79.0756		75.6838	46.5984	58.4219
Aurora Kinase	Aurora A Inhibitor I	96.9385	95.7517	90.8746		48.5404	37.0318	42.7217		94.5182	92.146	90.3828		4.55013	2.37795	5.26893		105.698	75.4357	99.4752		41.4007	4.27255	29.3579
Aurora Kinase	PHA-680632	85.0987	93.4997	81.0387		37.456	51.2641	37.445		93.9114	96.3825	92.2319		73.0914	40.1826	78.6874		104.028	96.6251	104.997		95.7364	75.0966	79.0941
Aurora Kinase	CCT129202	102.231	105.518	104.816		45.8996	49.8944	45.0188		95.8237	96.6395	88.1207		78.6485	40.5093	76.6241		93.6695	85.2139	99.5003		52.7622	16.6883	41.1433
Aurora Kinase	Hesperadin	7.53833	13.2697	13.0103		1.91884	3.69799	9.86306		56.7668	35.0739	52.614		48.5631	1.99298	12.6607		45.1245	70.6856	81.6903		33.4809	3.63155	46.925
Aurora Kinase	TAK-901	45.7767	52.0935	41.5904		7.58503	9.60276	8.47635		92.9947	72.9852	97.1859		30.2097	3.95563	9.45435		82.6807	83.2344	88.6612		12.7204	25.7482	29.0232
Aurora Kinase	AMG 900	46.399	52.5749	44.4194		30.4425	47.4654	34.6744		94.6426	100.041	100.643		78.0698	66.45	79.8942		87.4848	77.1626	90.419		70.0484	59.0713	60.5712
Aurora Kinase	PF-03814735	32.3325	40.8657	35.0697		8.49703	12.3858	3.66183		88.8506	69.253	91.1666		37.5623	1.96845	10.3529		82.8483	72.2423	89.2481		23.9572	3.79293	8.3172
Aurora Kinase	GSK1070916	53.8456	57.5534	47.5647		35.9536	37.921	34.8701		94.1141	88.9152	98.0332		85.2663	7.49214	46.1019		93.9536	90.536	100.705		36.7683	18.0725	50.8258
Aurora Kinase	CCT137690	56.671	62.3071	56.5612		1.03772	0.866588	0.60637		90.9633	93.1451	88.5636		0.571356	0.740689	1.66989		87.2109	76.8993	95.3969		0.283151	-0.565438	-0.453579
Aurora Kinase, FGFR, Bcr-Abl, c-RET, Src	Danusertib (PHA-739358)	51.2339	53.8339	48.4695		27.9509	35.5132	27.8009		95.6936	90.0951	100.107		59.2316	21.2506	66.0174		94.3476	84.5069	94.7906		80.6563	58.4052	72.2647
Aurora Kinase, VEGFR	CYC116	54.1493	75.3852	52.0085		33.8677	46.6788	32.9568		94.2241	98.7609	92.1457		59.3902	26.4839	50.0702		99.4172	94.4475	104.495		67.8689	30.0153	44.6617
Bcr-Abl	Nilotinib (AMN-107)	102.852	86.9569	96.2591		66.204	57.8777	48.2743		95.296	100.18	98.7759		73.726	1.36464	35.3625		89.8489	84.0444	99.8936		71.0683	54.3467	74.4616
Bcr-Abl	DCC-2036 (Rebastinib)	55.3614	76.3243	96.6751		1.76624	2.4977	3.59755		66.9549	107.261	101.389		20.6715	2.44649	8.34156		81.5385	102.935	100.26		2.81076	0.261303	1.99708
Bcr-Abl, JAK, Aurora Kinase	AT9283	27.1102	38.3848	32.2197		6.15226	9.78764	3.33463		90.8685	82.7474	97.7597		1.07642	1.49138	3.70743		67.5172	63.3648	72.2493		2.04116	0.184301	0.469439
Bcr-Abl, VEGFR, FGFR, PDGFR, Flt	Ponatinib (AP24534)	51.3018	27.6141	37.4917		0.555884	0.540092	0.173334		89.1841	58.6634	79.2969		0.579741	1.47332	2.56541		61.2337	79.3674	96.4585		-0.00603855	-0.229075	-0.13469
CDK	Dinaciclib (SCH727965)	10.8172	11.4929	10.0276		10.7131	8.09781	6.12591		4.43508	3.11451	4.39994		2.80484	2.64678	2.28285		1.45612	0.849544	0.635633		1.27013	0.24853	0.422077
CDK	PD 0332991 (Palbociclib) HCl	78.8686	74.5386	77.9335		59.058	63.1346	57.22		96.5255	98.1076	102.476		72.5269	28.8631	78.022		89.6573	76.9415	83.83		80.0981	25.1179	66.2782
CDK	SNS-032 (BMS-387032)	13.734	14.3114	8.25673		7.69302	6.44576	3.55183		3.25038	2.78883	8.64338		0.754007	2.08103	2.71		23.4713	30.8161	31.8374		0.41539	-0.04823	0.161224
CDK	Roscovitine (Seliciclib, CYC202)	102.53	109.645	109.115		90.4616	86.4884	86.5376		104.339	96.535	93.8017		85.3526	59.1843	90.7045		95.0419	93.6142	102.496		93.4457	61.6501	85.241
CDK	PHA-793887	47.0492	60.0689	52.2445		8.51903	10.2294	4.20096		100.152	87.2873	96.5271		41.7623	5.34449	23.515		90.7807	88.2697	102.03		20.0415	13.3392	25.0192
CDK	AT7519	30.7319	37.2271	17.736		8.24593	7.60546	4.75455		79.6718	10.8114	35.8953		2.18398	2.43634	3.90666		82.2716	73.2003	96.2021		1.35288	0.0523963	0.428184
CDK	BS-181 HCl	101.076	112.129	105.921		91.5971	92.3687	84.9031		98.5858	97.6277	92.6897		101.264	59.8381	81.3723		97.6254	98.3616	108.616		87.4266	55.8715	87.7057
CDK	BMS-265246	91.4168	94.5227	93.5474		48.9686	71.6839	40.2606		91.6772	85.9184	90.6566		91.8106	48.1225	83.3804		92.4334	87.1253	94.1693		77.7248	32.8865	52.8165
CDK	PHA-848125	56.7085	66.4251	57.9047		5.72599	7.50219	4.33475		95.1201	75.2063	78.7765		70.1996	31.6856	66.9224		75.4041	75.063	63.7718		14.745	14.4724	28.09
CDK	AZD5438	106.446	105.774	99.9029		103.745	110.254	102.896		103.261	106.384	99.3403		110.792	82.3514	97.8494		102.819	99.048	106.043		103.589	80.3292	93.9129
CDK	Flavopiridol hydrochloride	6.98994	5.62884	4.56943		7.17443	5.12631	2.98345		2.17323	2.85235	4.51604		2.20628	3.19693	3.80898		1.14601	0.472784	0.661814		1.2579	0.313368	0.392852
CDK	PHA-767491	100.99	103.277	98.0978		7.21171	7.52278	5.66612		94.7301	74.718	94.5195		10.4933	2.2688	15.42		96.4914	80.6578	87.5312		0.544726	-0.111459	-0.0818693
CDK, Aurora Kinase	JNJ-7706621	89.1332	93.1444	89.3818		5.34919	5.9303	2.99357		95.4934	106.112	99.1458		9.41374	2.47531	18.1585		102.231	97.8474	109.979		0.465561	-0.273345	0.279778
Chk	AZD7762	25.1057	44.0403	19.0905		1.59091	9.02801	8.72754		35.4897	50.8389	58.4993		25.4963	3.46717	12.4325		30.0791	26.827	46.7533		12.7388	14.083	21.6796
Chk	LY2603618 (IC-83)	86.3078	87.1931	72.5052		15.3832	15.7299	11.4987		81.6596	52.7414	73.7725		37.4961	26.6715	67.9437		84.1635	69.5124	91.6584		2.10972	-0.823832	4.36775
Chk	CHIR-124	23.4547	40.7931	18.2079		2.42316	1.54769	1.50401		57.5798	63.5151	90.9756		0.993661	1.64689	2.30611		47.8208	26.0166	40.5386		0.904322	0.15622	0.145522
c-Kit, PDGFR, FGFR, FAK	Masitinib (AB1010)	102.339	105.346	98.5949		87.8844	94.5326	85.2037		98.6112	103.169	98.7018		92.0026	49.1442	77.3871		101.819	94.5473	103.117		88.8208	20.4354	85.1757
c-Kit, Raf, VEGFR	Regorafenib (BAY 73-4506)	96.473	58.9199	48.8927		32.7815	18.0607	22.9469		94.8472	88.9428	89.8586		42.6585	14.7592	47.6794		93.4756	93.5834	96.7079		53.1841	47.1447	48.2876
c-Kit, VEGFR	OSI-930	97.9441	93.414	86.802		77.6335	71.5563	55.3013		96.0478	100.241	88.4813		89.7257	69.9576	90.3367		100.171	92.9066	96.5009		85.8495	73.5859	73.5013
c-Met	NVP-BVU972	108.436	109.624	106.017		100.033	105.542	100.532		104.479	110.428	108.829		96.9237	86.2395	87.6758		107.517	74.0206	89.8912		89.152	62.7134	69.4093
c-Met	MK-2461	106.263	106.059	101.34		78.1219	88.3965	78.6147		103.152	99.2749	102.358		84.5418	6.51781	28.314		102.907	77.471	90.5517		83.2858	30.0428	45.4848
c-Met	PHA-665752	98.9256	99.862	96.0935		1.88878	0.865202	0.509512		99.2373	101.445	98.7675		0.240463	0.888492	0.787643		100.247	70.6134	86.8754		0.232046	-0.672966	-0.683186
c-Met	SU11274	112.488	111.076	104.346		65.774	22.4405	46.265		117.212	105.874	103.077		13.1337	19.6779	37.8352		107.101	92.2035	111.095		12.1088	0.0577129	33.5779
c-Met	PF-04217903	111.402	107.014	101.567		102.016	110.898	101.92		119.029	100.76	105.732		104.48	67.2557	91.3611		97.3563	68.6761	89.0419		99.1607	68.6019	82.2615
c-Met	SGX-523	104.506	101.45	89.5084		97.138	102.159	94.7856		107.329	100.35	94.1111		94.4815	74.2776	90.7454		95.0066	67.1654	82.5843		89.444	58.7507	64.2794
c-Met	JNJ-38877605	99.6916	105.216	100.563		97.5894	100.008	97.0218		105.951	96.0987	102.621		87.118	62.1549	87.4664		97.8462	70.9158	86.7882		86.3769	57.1126	64.7275
c-Met	INCB28060	103.087	106.946	103.929		102.063	103.287	95.7099		106.851	98.3156	97.0726		100.342	47.6479	85.6927		99.4333	68.1999	81.6945		93.4502	62.8502	66.9723
c-Met	AMG-208	102.765	108.609	99.8449		87.6564	99.9996	90.0805		100.629	99.2466	95.7504		65.7425	65.5504	92.0066		104.378	86.3858	97.5765		97.4167	47.2846	62.4515
c-Met	BMS 777607	99.9281	102.527	100.766		42.4262	66.496	45.3837		97.5871	91.2387	87.2293		81.578	46.5694	82.2163		88.1569	72.223	81.3147		68.3706	37.3903	53.2324
c-Met	Golvatinib (E7050)	93.1468	99.6121	102.99		70.541	65.0492	53.0345		98.9631	95.2209	92.1129		18.3332	10.3519	49.5716		96.5208	66.2063	81.1765		0.14773	-0.363421	-0.259709
c-Met	AMG458	106.695	106.604	107.76		95.9707	96.2275	90.8904		107.71	94.826	97.0156		102.443	55.6901	88.1396		101.267	100.958	92.8859		101.302	51.7471	70.7581
c-Met	ARQ 197 (Tivantinib)	26.4134	34.4586	30.6078		29.2124	24.5493	32.8556		79.8124	69.4303	85.0522		16.2089	43.0131	72.9814		52.2183	25.7652	40.8458		26.097	10.6355	25.5514
c-Met, ALK	Crizotinib (PF-02341066)	98.4468	99.2899	94.9254		20.5377	17.1576	14.4181		93.7572	100.386	97.289		8.06419	1.45886	6.1193		97.3209	62.3895	79.9915		0.234638	-0.459661	-0.354711
c-Met, c-Kit, PDGFR, Flt, c-RET	Amuvatinib (MP-470)	97.3529	104.724	95.9354		84.752	94.942	84.3753		95.931	97.4669	94.6917		96.9772	77.8806	95.7046		98.8631	100.335	105.174		98.935	88.3081	86.8723
c-Met, VEGFR	Foretinib (GSK1363089, XL880)	70.9934	75.1689	67.1663		0.653726	0.732631	0.464421		85.9326	81.7554	91.2807		0.199058	0.556223	0.783183		84.0569	46.9553	64.6223		0.152949	-0.880883	-0.585778
c-Met, VEGFR	BMS 794833	102.061	104.79	101.295		63.7749	96.8512	85.8317		106.276	103.734	94.0823		97.3124	63.5294	90.0583		95.8918	91.8346	90.0239		83.1922	52.9277	70.4584
c-Met, VEGFR, Tie-2	MGCD-265	102.452	104.754	95.4554		82.9585	98.2381	85.6006		96.7979	91.5321	91.827		92.0915	50.2953	78.2637		104.683	76.6741	89.8289		94.433	64.1846	68.7601
DNA-PK, mTOR, PDGF	PP-121	45.2874	37.908	36.1105		6.51069	4.54613	8.14649		75.2933	60.1212	69.1897		14.0455	4.25066	9.12613		55.694	50.9562	44.0453		2.97287	2.36353	5.85719
DNA-PK, PI3K	NU7441(KU-57788)	98.8068	98.5916	92.7479		52.653	55.6591	47.3881		96.8181	99.7252	92.233		98.8527	20.0726	49.3467		97.5762	102.077	93.6702		61.0041	10.9185	32.8691
DNA-PK, PI3K, mTOR	PI-103	61.4078	49.4392	55.5556		24.2252	20.7656	20.1538		76.2719	80.4828	87.6345		10.6181	0.327544	3.79304		36.3271	13.354	20.0262		1.11752	-0.0754229	3.38892
DUB, Bcr-Abl	WP1130	89.2963	57.5633	87.1422		0.5451	0.429046	1.08155		99.3789	99.0682	96.2179		-1.6083	1.05844	1.85516		93.7059	103.911	104.792		0.573581	-0.18508	-0.156264
EGFR	Erlotinib HCl	100.204	100.482	96.1711		73.4336	83.372	69.0778		95.5309	92.3782	93.0934		92.0154	51.8855	67.5385		97.1592	86.28	94.9902		84.3223	38.0367	61.2122
EGFR	Gefitinib (Iressa)	101.646	103.198	99.7919		81.5986	81.1058	74.7812		96.8612	95.0487	92.0177		91.396	46.8815	79.4714		100.077	89.8856	89.8621		66.3067	15.0224	76.2427
EGFR	PD153035 HCl	108.845	108.7	105.991		108.29	97.5252	105.216		115.79	82.2409	101.085		42.8334	30.5915	73.6718		106.994	99.4198	110.145		37.9595	16.5732	28.5437
EGFR	TAK-285	102.053	108.088	102.731		90.4984	87.7197	83.1147		107.804	87.2248	90.7894		99.6692	48.3525	85.9898		100.735	94.8206	103.673		99.0032	83.1878	87.7508
EGFR	WZ3146	87.1683	94.3162	82.9087		30.6748	20.146	22.8671		96.723	73.3054	92.8133		56.3685	6.98127	38.9694		102.089	78.5801	102.584		1.11867	0.0384044	53.7294
EGFR	WZ4002	103.421	104.392	96.2895		23.8375	5.95486	3.87521		100.941	85.1685	91.7848		1.95305	1.44066	16.7084		106.611	103.836	109.18		-0.0492438	-0.286243	-0.0740389
EGFR	WZ8040	97.5169	104.213	98.2349		1.40439	0.478959	1.59605		100.824	79.2477	90.22		0.327779	1.22391	2.14316		98.475	96.4234	110.777		-0.21211	0.0441856	0.0662058
EGFR	Pelitinib (EKB-569)	103.308	104.571	98.8004		79.2345	96.9009	88.6765		99.8013	97.7891	97.5318		96.9993	77.4566	92.3242		102.889	100.588	102.648		89.9261	91.9453	92.4413
EGFR	AST-1306	94.9812	90.8627	85.4304		2.92497	0.821323	0.603975		99.7755	72.8147	87.4305		1.7801	1.1361	2.22255		94.1412	89.2039	102.678		2.98295	-0.162182	2.26859
EGFR	Desmethyl Erlotinib (CP-473420)	104.343	100.176	102.076		78.1899	81.3405	65.693		99.8938	80.2655	85.7357		92.3858	49.7389	73.5456		95.442	100.029	107.372		82.4371	41.6601	74.9376
EGFR	ARRY334543	103.316	106.824	100.75		89.275	85.7826	83.1511		101.906	71.5796	89.3696		85.9363	11.6569	32.9963		97.899	117.551	100.916		87.3432	57.1878	86.3549
EGFR	OSI-420 (Desmethyl Erlotinib)	101.253	100.606	96.7325		54.9197	79.2207	88.2316		108.53	83.7131	91.5841		104.1	45.3353	81.394		109.295	117.186	105.993		100.186	44.3785	79.2474
EGFR	Dacomitinib (PF299804,PF-00299804)	94.4068	96.8452	97.153		3.36899	1.07325	1.88336		101.43	80.125	95.3559		1.06174	1.28748	2.55457		100.56	95.4495	106.727		0.505743	-0.206989	-0.401857
EGFR	AG-1478 (Tyrphostin AG-1478)	101.273	99.5244	91.5625		93.981	98.9106	90.4383		96.0464	76.5901	88.4847		98.7919	46.2835	86.3356		96.5421	86.1837	102.741		70.7414	48.4652	55.4494
EGFR, Flt, VEGFR, HER2	AEE788 (NVP-AEE788)	108.243	105.499	110.239		70.2501	70.7101	49.233		101.828	82.3559	93.9675		87.9136	25.3736	82.6187		103.702	105.305	114.293		1.169	0.238724	1.21413
EGFR, HER2	Afatinib (BIBW2992)	100.086	102.17	94.0852		13.5853	4.13206	12.5945		102.839	94.7032	96.8548		44.5132	10.0359	20.9187		102.431	88.622	98.8124		1.54905	-0.382595	6.16355
EGFR, HER2	CI-1033 (Canertinib)	105.491	102.444	99.4349		24.473	15.1633	23.2959		98.785	98.9727	92.3577		53.6942	23.659	30.6832		103.311	93.9465	102.829		35.1349	0.247563	1.44494
EGFR, HER2	Lapatinib Ditosylate (Tykerb)	102.643	114.819	108.551		78.4449	72.2611	81.6756		99.3573	94.8861	100.006		92.3336	1.63184	13.9632		103.071	94.058	101.346		33.3921	-0.128956	78.0331
EGFR, HER2	BMS-599626 (AC480)	103.308	107.832	99.6205		84.6212	90.9982	84.2077		108.968	96.7295	95.5489		92.4873	48.1604	74.9507		99.0936	92.9534	106.593		87.6783	61.7736	91.4977
EGFR, HER2	CP-724714	101.289	108.554	103.282		90.2314	102.733	95.4417		100.917	89.5466	91.7795		98.0229	52.344	86.1171		105.227	100.897	109.277		102.176	77.8387	87.441
EGFR, HER2	AZD8931	96.738	96.544	102.812		83.8041	85.9593	74.7839		96.3169	71.8664	90.4481		98.8603	50.0104	77.9896		90.4913	94.5211	100.257		86.0127	68.3372	79.714
FAK	NVP-TAE226	51.1494	52.3634	41.558		12.6746	21.6072	16.3408		82.7856	34.8469	59.015		36.1527	1.49137	3.68279		69.1519	67.4769	72.0456		38.2706	20.6559	34.2755
FAK	PF-00562271	104.907	107.458	92.1636		4.02979	3.44087	4.9141		103.291	82.6608	102.457		3.57853	1.89253	2.88088		99.6268	94.0788	97.9808		1.45866	0.457585	0.871413
FGFR	AZD4547	101.702	100.307	97.714		58.161	49.6643	46.8917		108.236	94.3566	93.7331		46.5559	6.35492	19.5		98.1329	93.1873	102.496		11.497	14.1384	57.2551
FGFR	PD173074	105.374	100.363	98.1721		70.0565	72.0322	62.8085		99.7876	92.1571	91.362		75.6408	14.6991	50.001		102.927	97.1864	105.709		11.8294	-0.0249534	13.2
FGFR	BGJ398 (NVP-BGJ398)	101.013	103.551	101.036		8.95815	3.91045	6.55689		100.389	97.5414	87.6574		4.33891	1.02068	3.24644		96.5852	97.856	108.344		0.424189	-0.109082	0.142447
Flt	Tandutinib (MLN518)	106.068	107.015	101.761		89.6544	90.7993	83.4719		100.167	103.116	95.5518		98.4859	43.4201	91.44		100.968	94.1085	103.525		95.2369	71.1678	85.5442
Flt	Quizartinib (AC220)	104.54	108.271	99.4057		96.3492	96.2858	88.8456		97.2732	43.8645	67.7664		101.788	7.22047	28.7681		95.1482	94.6267	108.873		89.6338	80.522	92.9887
Flt, Aurora Kinase, VEGFR	ENMD-2076	67.5741	79.9059	65.7583		21.1526	19.2081	20.88		96.4627	89.3246	90.4091		25.5856	2.15724	5.24516		97.0332	69.3176	99.4313		3.405	1.08634	25.54
Flt, Bcr-Abl, Aurora Kinase	KW 2449	87.5487	94.8279	93.7491		30.6322	40.8727	27.9561		99.5615	103.93	96.3993		71.8623	18.0277	45.1718		97.2795	96.8584	102.597		57.6665	58.027	66.3277
Flt, JAK, c-RET	TG101209	87.7729	93.2504	79.8821		11.9335	13.1403	14.3983		97.5249	82.7417	98.4638		6.5367	1.63779	3.21191		100.77	85.2064	109.364		0.612882	-0.127332	1.68157
FLT3	Dovitinib Dilactic acid (TKI258 Dilactic acid)	106.865	99.2856	91.7515		47.9774	59.2005	46.3846		105.938	106.944	106.144		76.0627	32.9766	46.5249		106.347	91.092	100.018		0.75553	-0.0481218	0.0394931
FLT3	Dovitinib (TKI-258)	102.84	97.6873	93.5317		47.1575	58.2832	42.1594		96.0924	102.562	99.8824		64.0393	22.4975	42.8184		103.122	87.1048	95.0223		0.583019	-0.0348078	-0.100802
GSK-3	SB 216763	111.081	109.355	104.321		68.0689	79.9387	67.0241		116.357	111.345	104.568		99.0032	65.4017	88.3646		100.617	96.9396	106.535		82.5912	73.3191	74.1042
GSK-3	Tideglusib	95.3818	105.247	98.3508		97.3589	107.549	97.5395		102.628	96.39	94.5726		99.6943	74.1386	95.9346		110.377	98.8093	102.15		105.159	90.3689	91.557
GSK-3	TWS119	93.6004	96.8327	97.6629		29.8259	67.4274	41.902		100.422	80.4565	96.4597		65.1804	33.251	61.4229		90.4459	95.2774	102.334		35.2837	26.6295	40.812
GSK-3	CHIR-98014	90.7584	99.5666	93.0334		10.3269	32.3443	12.155		111.303	95.3502	99.3343		101.988	5.6492	38.9356		97.6339	112.709	101.281		69.6396	8.98229	38.5247
GSK-3	Indirubin	100.657	102.247	95.2821		95.1032	103.2	96.4412		100.061	95.6515	94.74		104.734	75.6165	91.2612		103.852	88.9144	102.517		101.22	70.3907	91.515
GSK-3	SB 415286	99.7987	99.9834	95.8753		78.1372	92.8439	86.4459		102.571	98.8988	94.9474		102.4	85.3772	93.6934		94.3176	92.4588	100.222		75.9579	76.3342	76.0433
HER2	Tyrphostin AG 879 (AG 879)	103.078	105.839	101.377		20.9681	24.1218	19.6948		101.741	90.9272	99.2673		83.4261	21.4966	60.1466		114.975	98.5566	110.411		44.7517	18.2537	23.6077
HER2	Arry-380	104.959	106.136	104.842		89.6495	80.2266	77.8257		107.63	99.6932	96.3757		102.893	24.2751	57.2106		103.329	117.277	101.286		69.5799	52.3096	56.7955
HER2	Mubritinib (TAK 165)	94.808	94.9121	93.7388		91.7021	98.3552	94.6984		98.7189	98.2966	99.7886		100.05	81.4814	95.3093		101.253	92.7586	100.754		101.23	81.6291	95.7979
HER2, EGFR	Neratinib (HKI-272)	97.5296	89.5092	93.4458		28.9612	10.6555	4.19358		96.7187	75.0218	81.1761		66.7158	9.62821	21.6041		96.6798	85.2173	103.418		54.8272	0.0171149	64.0783
IGF-1, ALK	GSK1838705A	68.0546	70.7846	67.8018		12.8198	11.1147	10.3642		92.2342	42.8461	73.6687		1.16644	1.04185	1.97651		73.7408	70.4198	75.8232		0.396705	-0.307433	-0.190354
IGF-1R	NVP-ADW742	89.6473	90.5494	57.9013		25.1996	13.901	20.2046		110.197	78.4881	83.7392		0.537009	1.16713	1.64734		80.8244	82.0208	91.7052		0.528838	-0.345764	-0.201639
IGF-1R	Linsitinib (OSI-906)	84.1325	77.2338	67.0748		42.2623	44.6382	34.4336		107.211	66.723	81.583		67.7041	6.73985	25.5487		70.7216	75.1851	83.5923		45.5128	32.5719	54.1523
IGF-1R	GSK1904529A	113.265	104.623	98.3757		93.9925	97.7358	92.6035		114.466	98.8676	98.268		96.7229	20.3907	62.6248		99.3983	92.9731	109.186		98.32	82.3225	89.4675
IGF-1R	AG-1024	99.7414	106.796	97.9749		86.2609	89.1468	86.9427		100.716	95.7171	96.1076		96.2355	46.043	76.799		98.7886	99.4887	109.027		98.2816	84.9941	85.4401
IKK	TPCA-1	103.134	99.3081	102.428		48.2276	65.0336	44.9309		102.252	91.7427	89.3547		83.2291	34.7181	70.0546		103.244	94.2417	101.332		59.2985	30.2917	57.5025
IKK	IMD 0354	23.0695	29.6697	25.5407		6.51389	4.78253	8.12921		59.5339	41.2184	46.7096		2.81518	4.08194	15.4397		34.182	25.9571	25.4591		-0.0332978	-0.369046	-0.276312
JAK	WHI-P154	98.9199	105.605	96.5926		86.7134	90.7093	85.657		97.0914	91.5518	94.4184		92.9797	36.2206	72.3041		97.4041	89.7528	99.499		93.7999	63.5967	77.1581
JAK	Tofacitinib (CP-690550, Tasocitinib)	104.538	103.752	103.913		97.3238	103.561	97.6568		108.627	96.7289	97.9355		104.506	71.2382	95.3415		102.365	94.2514	104.761		100.57	92.6263	94.8104
JAK	WP1066	105.607	103.243	92.5391		5.40029	6.70406	4.45277		109.749	92.3986	92.6252		0.887806	3.18258	5.05533		96.8573	91.2634	101.591		0.369264	-0.0612733	1.16386
JAK	CEP33779	101.807	100.074	97.609		76.4617	88.6275	77.562		103.871	90.4106	93.0276		83.9333	28.8305	67.9332		94.5277	88.758	100.885		91.1378	71.7594	81.6467
JAK	Ruxolitinib (INCB018424)	102.183	101.613	95.7703		92.8919	105.667	88.8902		96.9543	102.946	93.2219		96.3367	76.5925	88.5602		95.599	93.8866	102.609		96.4978	86.5816	87.8867
JAK	LY2784544	94.9325	101.713	100.6		28.0535	35.8644	26.9112		99.2034	91.5843	90.3179		86.9816	17.902	53.1787		89.8837	87.1487	99.0732		67.3412	27.9245	49.038
JAK	Baricitinib (LY3009104)	103.072	104.844	106.064		94.8229	101.793	88.3935		99.597	96.4596	91.9917		98.8168	75.2782	91.5264		94.9538	98.4519	104.403		88.888	74.4998	83.8135
JAK	AZ 960	48.9102	61.2523	44.0335		40.0165	46.1196	37.7865		83.9204	81.1399	87.2483		90.6837	39.7052	73.8913		49.1103	39.397	34.1521		65.1116	60.4083	66.7675
JAK	Cyt387	99.6124	95.7898	94.4092		48.3627	64.6792	43.935		102.766	105.547	94.2476		86.08	11.7398	25.4829		101.419	115.391	105.177		60.7793	35.8043	50.6038
JAK	NVP-BSK805	104.37	104.536	101.285		67.3766	63.0526	68.8553		100.793	103.122	101.273		70.7247	12.4416	82.695		104.838	94.9153	101.125		0.81052	-0.14978	45.8616
JAK	Tofacitinib citrate (CP-690550 citrate)	100.946	103.339	103.561		93.7084	102.306	99.3426		100.611	104.312	98.2611		107.143	83.2164	94.8512		102.243	93.9622	103.544		101.456	90.6737	93.7118
JAK	TG101348 (SAR302503)	100.245	99.6777	89.0757		12.9415	16.9623	15.0073		97.9727	94.219	95.6648		21.1375	2.00279	6.16276		98.7449	89.8451	102.389		1.36921	-0.095493	0.982612
JAK, EGFR	AG-490	102.16	99.895	101.734		88.5748	91.1469	88.5186		105.948	104.509	101.146		90.8337	70.6503	88.2647		99.1146	93.0695	105.767		92.7262	79.3487	86.5455
JNK	SP600125	101.815	102.741	98.258		79.2068	91.4871	83.8557		98.3975	96.4557	92.5026		70.5987	45.8277	74.4167		107.003	94.2804	95.4401		75.1488	54.5083	66.7612
MEK	AZD6244 (Selumetinib)	21.2915	42.2866	29.3657		18.6306	14.9908	17.8332		40.1921	83.3196	91.9682		36.6372	42.1852	62.7208		61.5785	81.1729	96.8938		60.6346	58.1424	73.5542
MEK	CI-1040 (PD184352)	22.4654	44.6069	35.217		21.5124	12.8906	16.837		43.0098	81.8606	84.8465		35.7984	26.3996	55.9246		64.0819	80.9992	98.8175		50.1925	46.443	55.9587
MEK	PD0325901	17.6409	11.5471	12.5759		17.504	11.4452	13.1203		34.5381	58.5585	76.4504		35.2496	15.6993	46.1656		56.4057	72.0306	87.786		64.3113	54.1236	66.1163
MEK	U0126-EtOH	100.094	94.4951	93.9284		39.4409	60.1691	64.4999		99.6397	92.2526	93.7633		35.1211	45.1054	83.4907		94.5393	86.9316	105.247		65.8579	62.2324	75.0707
MEK	PD98059	98.3725	102.561	95.4582		69.5852	94.0618	83.609		99.5611	100.738	94.0619		81.4046	61.8911	88.664		98.7691	97.3018	104.113		79.7541	80.0271	84.0936
MEK	AS703026	18.5249	15.5269	18.7978		19.6494	9.62644	15.8185		33.298	52.7312	77.0316		35.4182	18.8254	59.4211		50.1411	79.844	95.7908		57.5927	55.9508	78.7467
MEK	BIX 02188	102.659	102.654	103.34		95.4638	98.5121	85.4131		99.1743	107.196	91.0376		109.01	71.455	93.3067		95.4977	96.6801	103.54		91.7263	86.6227	96.2558
MEK	BIX 02189	95.4296	99.2035	99.4941		86.476	88.6165	79.7812		100.141	96.627	92.5703		101.79	54.8821	85.5184		89.3645	98.8233	101.102		88.9696	82.6253	90.2014
MEK	PD318088	19.2147	36.7075	31.5936		16.3735	11.2195	15.6193		37.8376	63.3432	76.0477		36.8335	22.8257	66.4036		54.511	84.7597	99.3524		54.3904	57.7243	79.1874
MEK	AZD8330	17.3009	10.4729	17.9484		17.6837	12.1067	13.3098		32.9898	45.6803	57.4613		33.9651	18.9993	52.0464		48.8565	69.7248	86.2859		52.508	56.6835	74.6205
MEK	TAK-733	18.6298	10.6932	17.6354		18.6409	2.67599	16.4686		36.4848	52.9404	65.6369		43.9817	21.9634	58.5625		53.9567	80.5499	90.9177		57.8798	58.7305	72.6647
MEK	GSK1120212 (Trametinib)	21.7209	14.8937	18.7706		21.8078	14.5766	16.2239		37.1742	38.301	89.286		36.0931	22.1304	56.913		55.3922	75.5862	90.4496		64.8783	62.1323	77.4168
mTOR	Deforolimus (Ridaforolimus)	82.1235	79.895	79.3179		73.4931	76.9258	72.295		82.2053	94.984	90.1827		86.0452	56.1056	76.8372		84.8092	54.3477	66.4747		82.6786	40.7011	55.6287
mTOR	Rapamycin (Sirolimus)	80.2109	79.4412	80.7896		72.2603	83.2683	79.4291		79.911	96.0347	92.2213		81.5198	49.8587	76.7317		84.718	56.6998	69.8937		77.5257	42.7134	59.4105
mTOR	Temsirolimus (Torisel)	78.3798	81.1259	81.2429		73.4509	78.7924	73.7008		79.0466	95.9899	91.8676		82.7377	5.47313	41.7088		83.4611	55.1159	69.5268		79.4536	41.2152	60.0444
mTOR	cx-4945 (Silmitasertib)	75.0185	75.0591	70.1214		72.9582	79.2572	77.1512		68.2747	81.7989	96.9003		60.1264	25.2517	73.4192		81.37	54.1933	71.7169		73.3643	45.4029	62.4895
mTOR	AZD2014	34.9496	29.0743	33.661		21.1155	19.4391	19.6236		38.8627	49.7463	63.5307		12.283	9.36258	28.1733		39.4272	21.8234	28.3143		8.54113	3.51659	9.55394
mTOR	INK 128	19.8694	19.9237	21.5889		13.4935	12.7385	13.0399		22.3549	27.3079	44.7409		13.511	6.12222	16.8169		15.4205	11.5635	17.2237		5.94002	2.42341	6.6233
mTOR	Torin 2	10.6561	12.1181	7.86932		3.57176	2.87948	4.04582		13.1759	14.1373	20.6881		0.851074	1.31797	2.67002		5.61512	3.46549	10.9189		0.806307	0.163825	0.72808
mTOR	Ku-0063794	63.8095	54.2886	63.8607		24.0365	19.687	20.8033		73.4063	68.5109	76.2309		23.7468	12.251	36.0549		71.5334	47.2483	56.6076		16.8983	6.90044	13.3622
mTOR	WYE-354	84.6826	76.6902	80.6727		24.6214	19.6192	21.5108		82.1343	82.2155	85.9139		28.9012	10.6041	31.6456		85.1288	63.2809	76.4938		21.2566	8.70719	16.54
mTOR	AZD8055	23.1383	21.5611	25.5341		19.1642	17.2717	16.5893		29.7751	34.7109	45.0599		25.2236	12.5312	29.4601		17.2925	13.8599	22.0976		8.149	4.64658	11.9349
mTOR	Torin 1	20.4935	20.4058	22.1361		7.24989	13.4322	6.89897		23.8306	30.3248	39.9575		10.7289	5.15311	12.4633		15.1473	14.1029	20.9399		3.30549	2.64554	10.6178
mTOR	PP242	59.1195	46.2009	55.3123		5.42505	8.83104	5.4616		71.2715	73.811	75.0799		33.1315	10.9704	34.1791		77.8567	50.2676	68.5614		14.3034	11.0104	17.0293
mTOR	OSI-027	72.2622	55.4535	62.472		24.3301	19.1208	21.44		84.2894	72.175	81.2633		46.5842	12.1997	40.018		74.6939	55.515	59.1595		14.3757	6.80975	13.9471
mTOR	WYE-125132	22.2636	19.412	22.3574		19.3146	16.9901	15.6973		27.5565	30.9053	43.2653		22.0921	12.7961	33.989		17.2832	18.5318	16.2957		5.82423	5.52606	8.05196
mTOR	WYE-687	74.0925	59.7647	67.6705		21.524	19.1925	19.9168		75.9328	62.4679	77.6536		26.1701	7.03212	24.873		65.3467	83.5123	55.6648		9.61019	7.46417	10.7012
mTOR	WAY-600	84.3777	76.6567	82.4373		22.3408	16.8536	21.9432		93.5174	84.1176	95.3036		26.3422	4.47589	18.3775		86.8422	56.9402	72.2673		2.98922	0.970413	4.30823
mTOR, PI3K	BEZ235 (NVP-BEZ235)	23.8907	20.9342	22.0471		10.8571	13.1832	8.49631		26.0742	49.3136	53.818		12.4435	5.22778	6.11811		13.8737	11.3667	19.1033		2.57318	0.866017	6.43738
mTOR, PI3K	PF-05212384 (PKI-587)	35.9077	33.4067	34.6175		13.8589	11.5541	13.9011		35.0066	32.97	39.3577		14.18	2.97177	6.80089		22.6412	53.1009	29.3466		1.2637	0.945208	2.16497
mTOR, PI3K	GDC-0980 (RG7422)	22.3206	31.2489	33.1275		2.20315	3.29295	3.9518		35.3321	21.6394	58.5675		2.00482	1.48447	2.91859		19.2782	15.9242	21.4498		1.01192	0.802396	5.08209
mTOR, PI3K, Akt	PF-04691502	25.231	18.475	22.6227		2.85505	3.34624	3.94408		38.6266	22.0946	50.6264		5.00607	3.19823	7.49843		21.8788	9.95746	14.8946		0.825416	-0.223982	0.379067
p38 MAPK	SB 203580	111.963	111.622	93.3849		82.9816	103.127	98.3571		116.182	103.323	105.167		92.8815	62.9165	86.585		108.697	101.303	110.779		95.4599	92.5115	101.522
p38 MAPK	SB 202190	113.988	111.369	105.41		64.5666	98.7122	98.4474		118.787	103.1	104.923		83.1969	56.2804	85.349		105.715	98.354	108.25		89.1374	74.6249	90.0166
p38 MAPK	LY2228820	105.654	99.973	105.275		90.958	84.6515	79.1079		101.609	91.5757	90.5535		98.8233	38.4448	82.7609		95.6371	96.9583	108.17		91.9077	82.3559	100.99
p38 MAPK	BIRB 796 (Doramapimod)	99.8729	102.249	103.868		86.3548	85.3161	76.2089		99.6336	94.6518	89.8806		97.2351	71.3367	78.4788		96.4688	98.8097	105.465		84.9454	86.9084	94.5729
p38 MAPK	PH-797804	109.245	100.925	103.279		84.3696	95.7874	87.2832		102.959	104.209	99.2595		110.596	74.4416	95.4377		98.211	90.4005	106.641		101.961	84.2986	91.3153
p38 MAPK	VX-702	102.683	104.712	100.954		89.9522	104.614	97.222		101.218	101.521	98.3349		103.257	76.8398	93.6018		100.592	91.5311	99.7641		97.1213	83.4433	87.7431
PDGFR	CP 673451	104.814	109.666	105.42		71.9046	76.8681	64.3964		101.389	105.155	98.9949		105.062	31.562	88.5967		101.005	107.077	117.888		90.0057	62.2251	96.1151
PDGFR	Imatinib (Gleevec)	98.9373	100.357	94.1126		51.2574	60.0097	56.0863		94.8235	87.7521	79.5225		59.3325	27.2406	54.0187		112.487	82.5783	111.717		60.3938	30.0163	48.8211
PDGFR	Crenolanib (CP-868596)	109.175	108.428	99.3143		69.8884	78.3733	66.5433		103.403	112.925	104.525		89.7412	30.8943	84.4598		112.412	101.957	108.593		11.9993	0.103454	51.0292
PDGFR, c-Kit, Bcr-Abl	Imatinib Mesylate	101.756	113.562	111.342		95.292	100.849	90.3501		95.3445	103.435	100.182		94.6472	83.8877	89.015		102.946	95.0587	105.819		90.4214	70.1473	90.5631
PDGFR, VEGFR	Linifanib (ABT-869)	106.932	110.541	102.649		46.2511	59.803	38.3445		99.9373	102.639	100.663		60.3121	30.6919	52.3723		98.1261	100.607	106.676		12.1749	3.82358	11.2894
PDK-1	OSU-03012	91.5695	91.592	89.7201		0.756325	0.691406	0.547107		113.243	109.908	98.9679		0.493381	1.41472	2.30899		90.9773	90.0206	94.0149		0.300288	-0.351972	-0.27445
PDK-1	BX-795	87.6972	93.4	86.5579		38.1033	48.2965	43.5626		97.8852	93.9446	85.7702		56.4103	7.63395	15.0578		92.7923	89.3659	97.0792		82.7065	39.929	64.9301
PDK-1	BX-912	91.9781	88.9251	87.6272		34.8528	36.6122	37.9793		91.876	94.6889	95.4223		65.077	16.6748	55.1128		93.5701	89.5037	99.2397		63.5848	48.6094	59.6389
PI3K	Wortmannin	109.092	101.184	103.222		77.1161	67.6119	72.0308		99.4835	96.4351	97.7325		76.2535	26.7597	22.9419		101.894	91.0918	95.9398		57.1734	23.3216	51.637
PI3K	3-Methyladenine	112.191	106.166	104.49		100.464	109.476	101.778		108.675	110.67	107.103		106.388	97.5559	96.9754		107.18	101.401	110.771		107.094	87.6995	93.2983
PI3K	GDC-0941	80.5417	74.5247	72.141		27.396	28.0076	26.0195		88.2803	73.295	78.3156		24.4262	2.41147	3.3564		70.3507	38.002	52.0756		14.4801	4.29045	9.83195
PI3K	ZSTK474	76.2508	67.5741	69.913		16.2571	15.9443	13.0131		77.7738	71.6593	80.2802		23.7731	4.70297	8.78762		66.8993	38.8899	45.9322		8.90753	2.52707	9.403
PI3K	LY294002	105.683	104.559	104.537		80.4334	90.8804	79.2435		106.7	100.019	100.018		84.5241	46.0628	72.8117		101.861	91.3707	104.826		86.8167	68.2442	77.9436
PI3K	XL147	99.8221	100.396	91.4597		88.5417	100.352	84.6589		95.365	98.3784	103.845		90.5097	62.4252	88.2973		95.0086	93.6939	101.513		91.9039	83.2661	87.3097
PI3K	BYL719	93.1779	93.4805	86.8731		60.1847	62.9472	52.4926		99.131	80.633	90.4742		77.8355	20.2357	62.1221		99.0359	90.2787	101.227		90.706	56.2592	62.214
PI3K	TGX-221	103.018	107.778	95.8774		94.8716	99.7895	91.2993		97.4257	94.9633	92.9849		96.6184	61.622	85.9205		99.4343	92.4921	102.889		97.1358	67.8248	78.519
PI3K	PIK-90	94.7791	91.5489	90.1236		58.0057	58.6732	52.6589		97.5717	85.4826	89.0603		82.325	19.3539	60.1574		97.0893	85.7687	98.4101		71.6581	43.151	50.4947
PI3K	YM201636	99.7768	100.108	95.9675		56.6415	52.7838	53.19		89.9593	35.0448	56.3487		53.3836	1.19064	3.26956		101.399	91.0438	99.5964		44.0814	17.0699	31.7504
PI3K	TG100-115	100.266	103.932	100.02		88.2685	100.566	91.723		97.0908	101.49	96.0317		98.5311	70.8993	89.3928		99.2384	97.0414	107.042		89.5798	81.6358	81.3751
PI3K	AS-605240	99.0658	102.532	97.678		76.4643	81.0836	71.1227		99.2041	98.1901	91.1967		94.0408	32.3147	70.3676		104.674	98.5435	107.352		92.3033	72.1579	73.7619
PI3K	TG 100713	94.4698	93.6708	94.1141		43.7958	40.5341	37.7062		101.112	97.7722	93.0601		49.4917	21.2288	58.7969		94.5432	90.7068	98.4221		56.0789	26.8518	36.5574
PI3K	NVP-BGT226	9.12221	7.19131	7.05268		0.952272	1.01472	0.90843		2.33365	2.52778	2.89712		-1.75209	1.36446	2.55356		1.22035	1.46743	0.902539		1.07707	1.08461	0.145143
PI3K	PIK-293	101.979	106.09	97.6978		99.3331	104.407	99.7185		105.17	103.159	95.4044		107.557	77.5797	95.3453		100.688	112.14	100.88		99.8733	91.4825	90.9373
PI3K	CAL-101 (GS-1101)	103.677	101.023	98.0582		91.0816	91.812	85.3941		99.2661	95.2095	94.045		101.074	51.1452	78.5604		96.8708	106.313	98.8735		92.756	71.4165	76.2323
PI3K	PIK-294	100.013	94.6481	91.7784		96.5188	99.4489	93.0078		95.3364	97.3426	84.8212		100.571	69.3166	88.3555		97.6809	101.2	93.8537		94.8425	79.0565	81.498
PI3K	Palomid 529	101.445	100.302	94.6871		83.5751	90.5343	88.5914		102.923	98.2076	87.7355		103.104	46.5394	75.1337		87.3539	95.5321	90.2396		80.1115	30.6253	80.5186
PI3K	BKM120 (Buparlisib)	66.9538	70.3752	59.5815		9.80867	9.96183	7.68967		91.6716	78.657	82.2887		30.2522	7.38069	20.9251		71.1345	54.7887	60.7702		10.8027	3.56651	9.63847
PI3K	A66	98.26	92.1604	93.1158		72.3635	75.9194	64.174		101.773	91.5037	91.2466		101.82	41.5144	74.9662		94.4303	102.825	92.2255		85.1895	65.7197	75.2398
PI3K	AS-252424	107.176	115.058	107.883		82.8748	96.6796	90.328		103.017	93.6849	102.28		94.5413	42.2998	75.0705		112.296	109.303	105.906		97.8951	84.6706	85.7208
PI3K	AS-604850	104.722	109.033	101.866		95.4779	106.09	98.7937		102.454	91.9039	103.031		108.643	80.361	97.9633		101.734	102.087	100.741		104.399	90.1474	91.7821
PI3K	CAY10505	105.444	106.952	99.8616		93.8921	110.484	101.23		103.744	95.4279	98.2176		103.35	77.2755	94.3938		99.8042	99.8176	96.3908		97.2796	90.2901	89.5901
PI3K	PKI-402	21.2867	20.0035	23.7479		12.7086	8.47482	9.72433		35.8029	25.4863	66.0918		2.71565	1.92942	3.43912		15.3895	15.3148	21.399		0.476173	-0.0985506	0.547879
PI3K	IC-87114	98.8387	103.795	93.4586		90.3128	102.929	88.8149		97.2009	93.3096	95.4194		99.7219	77.1968	91.5304		101.467	98.1493	100.134		95.3919	83.6204	87.0681
PI3K, DNA-PK	PIK-75	4.11042	5.057	3.96113		1.8258	2.31003	1.18181		1.22386	1.19568	1.74203		0.615687	0.721737	1.0678		0.757821	-0.0745788	0.16388		0.0735316	-0.125371	0.29662
PI3K, mTOR	GSK1059615	61.989	54.7727	59.5917		4.44642	3.70749	4.23104		82.5461	58.6989	75.2094		4.71305	2.18169	6.3921		65.298	43.2604	45.162		1.37212	0.26224	1.54428
PI3K, mTOR	XL765	105.87	106.074	101.608		100.609	110.889	92.4046		100.413	101.535	95.1354		106.21	68.3751	96.8098		93.4701	96.6997	109.588		98.3776	77.039	92.1196
PI3K, mTOR	GSK2126458	15.6618	13.6808	14.363		3.18689	2.82424	3.86332		7.23211	7.59283	9.14452		0.469438	1.13902	2.71463		3.14521	2.14454	5.99861		0.888833	0.769954	0.624973
PI3K, PKC, Src, Sirtuin	Quercetin (Sophoretin)	97.7326	100.692	90.8027		94.1901	96.9151	87.8765		102.033	99.083	95.3881		101.218	58.6841	78.8487		99.6919	90.3703	98.5052		93.9819	65.0258	87.4462
PI3K, VEGFR	PIK-93	97.2896	88.6823	97.8343		47.66	36.0363	37.7609		96.9448	84.1286	90.9668		72.6426	27.461	59.9157		88.1146	90.6723	98.2125		24.9918	10.6138	25.1202
PKC	Enzastaurin (LY317615)	99.1447	103.469	97.3874		55.3017	66.7395	58.1476		101.95	98.3092	99.971		82.5594	31.6685	58.6956		78.4137	85.3548	92.4638		63.7709	48.1375	54.5543
PKC	Sotrastaurin (AEB071)	108.318	102.833	101.096		100.694	96.9196	88.4889		108.458	102.332	96.8084		95.3054	78.0747	89.0595		100.73	96.4048	105.715		95.6708	77.8543	91.8269
PKC	Staurosporine	103.432	100.053	98.2688		92.4549	104.537	91.1528		99.7494	99.2804	94.7994		95.6981	61.4614	90.4462		104.996	99.512	108.015		98.3664	86.5262	94.9519
PKC	cx-4945 (Silmitasertib)	99.6084	100.777	93.1665		15.4178	6.73531	16.1923		101.051	96.7673	94.1182		86.7334	23.6222	55.8684		96.5629	88.5622	93.8752		52.6006	10.509	31.8272
PLK	BI 2536	31.0067	42.2264	31.0504		30.0658	8.45327	15.5436		71.5804	76.3193	82.9151		1.31428	1.50417	2.76466		77.3139	29.1815	52.2753		1.60268	-0.237449	0.262776
PLK	Rigosertib (ON-01910)	18.1914	18.3302	19.73		15.2173	9.75044	16.9242		11.0235	55.9283	62.4587		15.3556	35.4624	61.0807		20.2917	9.54577	16.6049		25.9548	14.7114	20.3026
PLK	HMN-214	34.0435	37.8604	42.5748		23.3051	18.0594	20.9328		19.7808	57.0519	69.053		16.0638	28.2556	66.9322		17.6239	14.9118	21.4043		20.7172	12.4006	22.7346
PLK	GSK461364	8.87629	26.8236	12.0039		28.9891	31.748	26.2089		28.9764	70.4839	91.4532		57.5423	28.5128	69.3127		17.9661	8.79494	14.0789		16.6794	5.4016	31.2704
PLK	BI6727 (Volasertib)	21.6792	37.0502	22.7521		29.8021	16.8349	28.0499		36.2036	65.8245	75.9367		43.003	2.70125	8.76409		63.2043	9.89017	26.498		1.34993	0.381078	0.363482
Raf	GDC-0879	49.5567	91.2113	85.7555		28.8754	47.0624	43.9625		66.4119	110.171	99.111		27.4276	60.369	88.879		78.9545	97.9381	108.335		63.547	89.838	93.965
Raf	PLX-4720	32.0501	102.916	83.8624		14.5592	79.0576	78.1463		44.0988	99.4259	96.9767		31.3685	52.4544	78.9906		63.2409	96.2062	104.719		55.7825	64.3616	77.8935
Raf	Dabrafenib (GSK2118436)	17.6088	72.9626	65.8235		26.88	48.6715	52.9228		34.1569	93.2489	94.5541		44.5307	78.9205	97.7773		51.1729	79.1831	96.2255		72.8381	97.4904	92.856
Raf	Vemurafenib (PLX4032)	28.6195	98.7016	92.0612		14.5926	76.5638	68.8631		43.1683	97.0285	94.0496		34.4094	67.9388	88.2908		65.5199	94.9305	104.735		61.7401	67.9554	81.2555
Raf	AZ628	26.1704	20.4359	19.6169		23.0041	13.1971	20.9922		45.5135	60.4604	78.8163		41.7781	15.1923	55.6624		59.667	116.292	95.4196		64.12	79.0443	83.2961
Raf	SB590885	38.0092	71.6632	73.7651		33.0828	18.9034	25.8367		52.015	110.702	101.307		40.6957	30.0028	79.5857		74.6509	121.293	110.473		0.648541	0.671932	0.560347
Raf	ZM 336372	103.439	103.841	101.955		91.7964	95.8347	82.7262		102.618	108.837	99.059		105.099	93.4606	96.2175		98.389	90.4001	108.491		89.5849	83.5327	81.6039
ROCK	Y-27632 2HCl	99.3486	103.689	97.3099		91.7654	107.213	96.3469		101.978	97.8244	98.0128		97.4366	70.5544	91.2215		96.2526	90.1152	100.857		101.15	88.1715	87.8411
ROCK	Thiazovivin	103.723	102.369	96.6666		81.8262	107.669	87.8757		97.4524	98.5321	92.4402		89.4569	86.9578	93.4732		107.236	90.8212	104.296		76.8443	28.8835	43.843
Src	Bosutinib (SKI-606)	80.1324	83.6893	85.553		39.3459	30.5458	32.6816		97.2923	98.8088	94.9949		1.77285	4.2154	20.6801		98.4109	103.117	91.8862		0.644923	-0.204146	-0.265788
Src	PCI-32765 (Ibrutinib)	107.752	109.613	101.972		78.9241	91.8057	79.0872		106.933	74.0382	101.327		105.582	51.2719	86.1991		102.941	101.369	102.566		90.257	71.9498	87.0499
Src	KX2-391	20.3339	21.1758	22.7707		16.4927	10.2657	19.6888		11.7336	45.0133	70.8142		19.4588	36.6271	68.8314		16.8587	9.91292	15.863		24.3969	14.0946	19.7619
Src, Bcr-Abl	Saracatinib (AZD0530)	92.1835	92.7802	81.5397		71.458	71.313	56.8695		100.675	97.2994	96.8372		96.3324	61.6558	77.8993		104.957	95.7282	100.479		101.032	79.436	90.461
Src, Bcr-Abl, c-Kit	Dasatinib (BMS-354825)	68.7247	70.6259	63.6884		30.7861	57.7798	48.0658		98.7131	88.2126	91.3674		80.2025	39.7656	66.8254		91.7296	88.2095	96.7308		73.7397	63.2739	77.0634
Syk	Piceatannol	98.915	98.4511	93.0452		76.084	89.018	80.7424		98.6242	92.0182	91.5099		86.6329	82.4123	85.8281		98.4112	96.8351	95.7521		84.7669	81.1012	80.4009
Syk	R406(free base)	100.082	103.893	102.036		50.5785	63.6178	44.5112		97.3771	92.0079	84.6509		86.8453	20.0485	45.3712		99.2896	77.5843	93.8412		57.6462	29.568	47.957
Syk	R935788 (Fostamatinib disodium, R788 disodium)	101.649	101.841	95.3002		56.0642	70.0296	57.6112		103.763	94.1379	89.2971		87.5667	20.4	37.8067		102.252	98.7963	98.2543		84.0569	37.8962	70.8201
Syk	R788 (Fostamatinib)	95.4994	93.6967	89.526		47.5477	63.9304	49.0304		99.7731	89.8786	87.4897		77.8267	12.1292	21.3281		98.4636	82.4242	90.2382		76.5817	25.0876	61.2018
Syk, Flt	R406	104.701	99.4879	101.972		58.0634	69.4725	54.6288		103.307	89.3646	90.2423		95.3069	27.5205	56.0138		89.8012	102.95	86.0918		71.395	48.701	50.0018
TGF-beta/Smad	SB 431542	106.187	109.033	100.006		102.205	106.606	98.5229		101.595	104.956	100.36		97.7981	78.1374	87.8522		98.3468	93.85	102.649		101.567	79.9112	85.7483
TGF-beta/Smad	SB 525334	112.132	109.312	114.63		110.077	103.379	93.3408		104.103	91.6141	98.9862		104.572	60.0335	73.758		98.2473	100.531	110.062		90.291	78.4805	89.7756
TGF-beta/Smad	LDN193189	104.486	98.8974	104.828		1.72696	2.56988	3.42849		101.686	103.696	94.4526		0.220532	3.15213	4.64444		118.984	101.194	129.085		0.949342	0.770948	1.66199
Tie-2	Tie2 kinase inhibitor	101.144	111.384	96.7042		96.4364	97.0807	82.5534		102.123	101.296	94.0619		103.483	61.9864	90.8394		96.0793	96.4642	106.967		90.4828	64.5479	87.5327
VEGFR	Vandetanib (Zactima)	98.6267	103.019	98.8086		47.9782	39.3468	19.194		96.4828	94.5083	93.3927		11.1623	3.15214	31.3451		98.8488	89.6251	100.921		0.386048	-0.444669	0.0201497
VEGFR	Brivanib (BMS-540215)	105.2	104.088	103.38		84.3122	89.7238	79.9311		113.415	107.895	99.5544		99.8475	73.0731	95.2484		104.345	100.26	106.338		93.417	80.7487	89.6371
VEGFR	Brivanib alaninate (BMS-582664)	104.086	105.169	98.7805		82.7866	81.2599	80.1375		107.135	99.9372	99.7722		96.1814	74.9115	95.2545		99.3864	97.0017	107.177		91.673	83.0783	88.2384
VEGFR	E7080 (Lenvatinib)	103.691	111.072	101.273		95.8077	109.246	94.8103		102.934	97.7228	97.4828		104.306	58.8075	86.5404		106.076	98.8902	106.135		105.697	87.025	90.8503
VEGFR	SAR131675	102.266	108.801	103.223		101.749	100.803	87.6218		100.236	94.5744	93.386		99.7076	71.3696	96.5787		96.4416	103.656	103.5		92.5513	85.2991	90.8639
VEGFR	Semaxanib (SU5416)	104.2	102.125	106.372		98.0802	97.5388	85.3789		100.064	100.131	92.3661		97.0044	61.315	88.2947		100.002	89.046	104.63		90.0426	70.0976	82.3967
VEGFR	Apatinib (YN968D1)	102.329	103.869	97.5027		102.074	105.346	98.5798		103.039	105.211	94.0169		105.192	86.23	95.0162		103.509	112.25	102.725		103.852	105.266	97.9897
VEGFR, c-Kit, Flt	Vatalanib dihydrochloride (PTK787)	105.103	102.388	96.2588		92.8358	99.5073	92.2954		118.328	101.833	94.9641		92.4195	58.6871	83.5842		98.6353	94.5672	105.964		93.0307	72.9822	81.6582
VEGFR, c-Kit, PDGFR	Tivozanib (AV-951)	104.603	105.87	99.1016		60.3716	77.6539	54.4278		97.1607	97.5565	92.2288		83.3944	55.2046	86.4627		100.61	97.2547	103.148		74.0599	64.2115	58.3497
VEGFR, c-Kit, PDGFR	Ki8751	96.1356	99.5962	94.1638		75.1242	97.9375	77.4806		93.0102	88.9365	88.1721		84.8818	70.9492	88.7869		96.7167	89.9074	97.2609		85.2864	74.8947	80.6753
VEGFR, c-Met, Flt, Tie-2, c-Kit	XL-184 free base (Cabozantinib)	98.3676	101.132	97.7638		40.4932	51.5766	41.3077		94.2265	90.5986	96.8296		42.5844	3.1408	14.7965		90.1612	58.8869	76.6576		73.5661	24.8634	38.8211
VEGFR, Flt	Cediranib (AZD2171)	105.904	104.35	97.5188		27.2052	4.21654	15.0712		94.9098	97.721	99.4866		1.60001	1.60559	4.17466		102.065	89.7684	105.492		1.23453	-0.12871	0.906316
VEGFR, PDGFR	KRN 633	103.389	102.323	99.0072		92.6454	103.595	89.801		99.6525	98.2595	92.1903		109.929	68.5084	93.4396		94.392	97.6235	106.159		91.6864	80.109	89.6544
VEGFR, PDGFR , FGFR	TSU-68	114.117	108.564	113.839		107.433	103.822	94.6123		102.344	95.1963	97.4284		111.294	76.8009	101.824		103.269	99.9264	108.843		101.158	80.9292	99.0987
VEGFR, PDGFR, c-Kit	Axitinib	100.93	107.937	100.45		52.32	62.0132	49.9854		101.13	108.107	104.487		91.9695	67.7874	82.5892		97.4299	94.7871	102.747		72.6847	56.5064	63.1068
VEGFR, PDGFR, c-Kit	Motesanib Diphosphate	105.296	109.843	99.3746		89.5292	96.9928	89.8792		97.6684	101.057	85.5405		96.9611	78.2113	85.5185		97.3417	90.9586	98.4592		94.5588	71.4906	82.6936
VEGFR, PDGFR, c-Kit	Pazopanib HCl	100.951	111.01	98.8515		71.8946	75.1859	70.9566		96.1136	101.601	83.1946		84.6576	65.7799	61.0643		99.0794	88.8306	95.57		86.0969	48.8094	65.3052
VEGFR, PDGFR, c-Kit	Telatinib (BAY 57-9352)	99.386	96.5805	98.2642		95.8943	95.7275	92.005		99.1521	98.1171	94.4627		97.3235	70.755	87.9908		96.8366	110.695	98.9676		89.9859	68.9306	76.0771
VEGFR, PDGFR, c-Kit, Flt	Sunitinib Malate (Sutent)	103.954	101.077	97.623		67.2146	68.0517	72.2898		97.4849	100.547	87.3798		67.982	1.18178	7.91269		99.8754	92.6764	102.029		0.23661	-0.452056	1.40448
VEGFR, PDGFR, FGFR	BIBF1120 (Vargatef)	104.57	103.652	101.841		2.33302	1.67061	1.09947		102.509	100.295	97.0316		0.644558	1.85325	1.42643		103.783	90.7018	90.5037		0.57431	-0.280425	-0.101498
VEGFR, PDGFR, Raf	Sorafenib (Nexavar)	100.972	95.0354	80.9402		44.4901	16.3604	21.9676		96.7602	106.13	102.732		60.6162	16.745	41.3338		97.7949	96.9116	104.658		53.0237	23.2278	27.3395
VEGFR, Raf	Raf265 derivative	104.593	102.533	97.7321		74.797	66.0543	60.182		103.982	106.808	94.5822		102.639	69.3995	87.0016		100.874	116.192	101.393		91.5695	77.9246	88.7362
VEGFR, Src, Raf, Bcr-Abl	NVP-BHG712	103.339	84.7432	80.5769		63.1239	29.1299	37.0727		107.504	103.295	97.4243		83.5181	17.552	51.221		103.213	121.005	107.089		27.7712	2.18511	25.619
Wee-1	MK-1775	25.2467	43.8067	17.5067		4.91	8.72667	1.81333		20.4	45	46.5667		9.76667	36.1667	41.7333		35.1267	11.0667	27.8		24.2133	6.48333	23.9733
